# Supplementary material for: A new species of Campoletis Förster (Hymenoptera, Ichneumonidae) with a key to species known from China, Japan and South Korea
Source: Zookeys. 2020 Dec 16;1004:99–108. doi: 10.3897/zookeys.1004.57913 (PMC7758305; doi:10.3897/zookeys.1004.57913)
Supplement: XML Treatment for Campoletis [file zookeys.1004.57913-treatment1.xml]

<!DOCTYPE tp:taxon-treatment
  PUBLIC "-//TaxonX//DTD Taxonomic Treatment Publishing DTD v0 20100105//EN" "tax-treatment-NSO.dtd">
<tp:taxon-treatment xmlns:tp="http://www.plazi.org/taxpub"><tp:treatment-meta><kwd-group><label>Taxon classification</label><kwd><named-content xmlns:xlink="http://www.w3.org/1999/xlink" content-type="kingdom">Animalia</named-content></kwd><kwd><named-content xmlns:xlink="http://www.w3.org/1999/xlink" content-type="order">Hymenoptera</named-content></kwd><kwd><named-content xmlns:xlink="http://www.w3.org/1999/xlink" content-type="family">Ichneumonidae</named-content></kwd></kwd-group><mixed-citation publication-type="journal"><person-group><name><surname>Wei</surname><given-names>Ya-Wei</given-names></name><name><surname>Zhou</surname><given-names>Yong-Bin</given-names></name><name><surname>Zou</surname><given-names>Qing-Chi</given-names></name><name><surname>Sheng</surname><given-names>Mao-Ling</given-names></name></person-group><article-title>A new species of <italic><tp:taxon-name><tp:taxon-name-part taxon-name-part-type="genus" reg="Campoletis">Campoletis</tp:taxon-name-part></tp:taxon-name></italic> Förster (<tp:taxon-name><tp:taxon-name-part taxon-name-part-type="order">Hymenoptera</tp:taxon-name-part></tp:taxon-name>, <tp:taxon-name><tp:taxon-name-part taxon-name-part-type="family">Ichneumonidae</tp:taxon-name-part></tp:taxon-name>) with a key to species known from China, Japan and South Korea</article-title><source>Zookeys</source><day>16</day><month>12</month><year>2020</year><volume>1004</volume><fpage>99</fpage><lpage>108</lpage><pub-id pub-id-type="doi">10.3897/zookeys.1004.57913</pub-id></mixed-citation></tp:treatment-meta><tp:nomenclature><tp:taxon-name><object-id xmlns:xlink="http://www.w3.org/1999/xlink" content-type="arpha" xlink:type="simple">B7BCFB12-38F3-57A4-B8DA-AED708C881FD</object-id>
            <tp:taxon-name-part taxon-name-part-type="genus" reg="Campoletis">Campoletis</tp:taxon-name-part>
          </tp:taxon-name><tp:taxon-authority>Förster, 1869</tp:taxon-authority><tp:nomenclature-citation-list><tp:nomenclature-citation><tp:taxon-name>
                <tp:taxon-name-part taxon-name-part-type="genus" reg="Campoletis">Campoletis</tp:taxon-name-part>
              </tp:taxon-name><comment>Förster, 1869:157. Type-species: <tp:taxon-name><tp:taxon-name-part taxon-name-part-type="genus" reg="Mesoleptus">Mesoleptus</tp:taxon-name-part> <tp:taxon-name-part taxon-name-part-type="species" reg="tibiator">tibiator</tp:taxon-name-part></tp:taxon-name> Cresson.</comment></tp:nomenclature-citation></tp:nomenclature-citation-list></tp:nomenclature><tp:treatment-sec sec-type="diagnosis" id="SECID0ENPAC"><title>Diagnosis</title><p><bold>(from <xref ref-type="bibr" rid="B17">Townes 1970</xref>; <xref ref-type="bibr" rid="B6">Gupta 1974</xref>; <xref ref-type="bibr" rid="B14">Riedel 2017</xref>).</bold> Inner margin of eye slightly indented opposite antennal socket. Apical margin of clypeus usually with a median tooth. Lower margin of mandible with narrow lamella, lower tooth of mandible slightly narrower than upper tooth, same length or slightly shorter. Malar space 0.5–1.0× as long as basal width of mandible. Areolet receiving 2m-cu usually basad of middle. Nervellus intercepted; discoidella almost unpigmented, reaching nervellus. Lateral suture between tergite 1 and sternite 1 distinctly below mid-height. Glymma present and deep. Ovipositor 1.6 to 3.5 as long as apical depth of metasoma.</p></tp:treatment-sec><ref-list><ref id="B17"><mixed-citation xmlns:xlink="http://www.w3.org/1999/xlink" xlink:type="simple"><person-group><name name-style="western"><surname>Townes</surname><given-names>HK</given-names></name></person-group> (<year>1970</year>) <article-title>The genera of <tp:taxon-name><tp:taxon-name-part taxon-name-part-type="family">Ichneumonidae</tp:taxon-name-part></tp:taxon-name>, Part 3.</article-title><source>Memoirs of the American Entomological Institute</source><volume>13</volume>(<issue>1969</issue>): <fpage>1</fpage>–<lpage>307</lpage>.</mixed-citation></ref><ref id="B6"><mixed-citation xmlns:xlink="http://www.w3.org/1999/xlink" xlink:type="simple"><person-group><name name-style="western"><surname>Gupta</surname><given-names>VK</given-names></name></person-group> (<year>1974</year>) <article-title>Studies on certain Porizontine Ichneumonids reared from economic hosts (parasitic <tp:taxon-name><tp:taxon-name-part taxon-name-part-type="order">Hymenoptera</tp:taxon-name-part></tp:taxon-name>).</article-title><source>Oriental Insects</source><volume>8</volume>(<issue>1</issue>): <fpage>99</fpage>–<lpage>116</lpage>. <ext-link xlink:type="simple" ext-link-type="doi" xlink:href="10.1080/00305316.1974.10434449">https://doi.org/10.1080/00305316.1974.10434449</ext-link></mixed-citation></ref><ref id="B14"><mixed-citation xmlns:xlink="http://www.w3.org/1999/xlink" xlink:type="simple"><person-group><name name-style="western"><surname>Riedel</surname><given-names>M</given-names></name></person-group> (<year>2017</year>) <article-title>The Western Palaearctic species of the genus <italic><tp:taxon-name><tp:taxon-name-part taxon-name-part-type="genus">Campoletis</tp:taxon-name-part></tp:taxon-name></italic> Förster (<tp:taxon-name><tp:taxon-name-part taxon-name-part-type="order">Hymenoptera</tp:taxon-name-part></tp:taxon-name>, <tp:taxon-name><tp:taxon-name-part taxon-name-part-type="family">Ichneumonidae</tp:taxon-name-part></tp:taxon-name>, <tp:taxon-name><tp:taxon-name-part taxon-name-part-type="subfamily">Campopleginae</tp:taxon-name-part></tp:taxon-name>).</article-title><source>Spixiana</source><volume>40</volume>(<issue>1</issue>): <fpage>95</fpage>–<lpage>137</lpage>.</mixed-citation></ref></ref-list></tp:taxon-treatment>
