# Supplementary material for: A new species of Campoletis Förster (Hymenoptera, Ichneumonidae) with a key to species known from China, Japan and South Korea
Source: Zookeys. 2020 Dec 16;1004:99–108. doi: 10.3897/zookeys.1004.57913 (PMC7758305; doi:10.3897/zookeys.1004.57913)
Supplement: XML Treatment for Campoletis deserticola [file zookeys.1004.57913-treatment2.xml]

<!DOCTYPE tp:taxon-treatment
  PUBLIC "-//TaxonX//DTD Taxonomic Treatment Publishing DTD v0 20100105//EN" "tax-treatment-NSO.dtd">
<tp:taxon-treatment xmlns:tp="http://www.plazi.org/taxpub"><tp:treatment-meta><kwd-group><label>Taxon classification</label><kwd><named-content xmlns:xlink="http://www.w3.org/1999/xlink" content-type="kingdom">Animalia</named-content></kwd><kwd><named-content xmlns:xlink="http://www.w3.org/1999/xlink" content-type="order">Hymenoptera</named-content></kwd><kwd><named-content xmlns:xlink="http://www.w3.org/1999/xlink" content-type="family">Ichneumonidae</named-content></kwd></kwd-group><mixed-citation publication-type="journal"><person-group><name><surname>Wei</surname><given-names>Ya-Wei</given-names></name><name><surname>Zhou</surname><given-names>Yong-Bin</given-names></name><name><surname>Zou</surname><given-names>Qing-Chi</given-names></name><name><surname>Sheng</surname><given-names>Mao-Ling</given-names></name></person-group><article-title>A new species of <italic><tp:taxon-name><tp:taxon-name-part taxon-name-part-type="genus" reg="Campoletis">Campoletis</tp:taxon-name-part></tp:taxon-name></italic> Förster (<tp:taxon-name><tp:taxon-name-part taxon-name-part-type="order">Hymenoptera</tp:taxon-name-part></tp:taxon-name>, <tp:taxon-name><tp:taxon-name-part taxon-name-part-type="family">Ichneumonidae</tp:taxon-name-part></tp:taxon-name>) with a key to species known from China, Japan and South Korea</article-title><source>Zookeys</source><day>16</day><month>12</month><year>2020</year><volume>1004</volume><fpage>99</fpage><lpage>108</lpage><pub-id pub-id-type="doi">10.3897/zookeys.1004.57913</pub-id></mixed-citation></tp:treatment-meta><tp:nomenclature><tp:taxon-name><object-id xmlns:xlink="http://www.w3.org/1999/xlink" content-type="arpha" xlink:type="simple">0FBFD656-B250-562E-8BA7-DB55AB11BC9B</object-id>
            <tp:taxon-name-part taxon-name-part-type="genus" reg="Campoletis">Campoletis</tp:taxon-name-part>
            <tp:taxon-name-part taxon-name-part-type="species" reg="deserticola">deserticola</tp:taxon-name-part>
            <object-id xmlns:xlink="http://www.w3.org/1999/xlink" content-type="zoobank" xlink:type="simple">http://zoobank.org/018A514B-3CBB-447B-9A91-E130F1E817AE</object-id>
          </tp:taxon-name><tp:taxon-authority>Sheng &amp; Zhou</tp:taxon-authority><tp:taxon-status xmlns:xlink="http://www.w3.org/1999/xlink" xlink:type="simple">sp. nov.</tp:taxon-status><xref ref-type="fig" rid="F2">Figures 2–14</xref><xref ref-type="fig" rid="F3">, 15</xref></tp:nomenclature><tp:treatment-sec sec-type="material" id="SECID0EPNAE"><title>Material examined.</title><p><bold><italic>Holotype</italic></bold>: China • ♀; Liaoning, Zhangwu, Aershan; 273 m; 18.VI.2020; Ya-Wei Wei leg. <bold><italic>Paratypes</italic></bold>: China • 2♀♀23♂♂; Beijing, Yanqing, Songshan National Natural Reserve; 672 m; 17–26.IX.2011; <abbrev xmlns:xlink="http://www.w3.org/1999/xlink" xlink:title="interception traps" id="ABBRID0E4NAE" xlink:type="simple">IT</abbrev> by Shi-Xiang Zong leg. • 1♀1♂; Liaoning, Zhangwu, Aershan; 273 m; 18.VI.2020; Ya-Wei Wei leg.</p><fig id="F2" position="float" orientation="portrait"><object-id xmlns:xlink="http://www.w3.org/1999/xlink" content-type="doi" xlink:type="simple">10.3897/zookeys.1004.57913.figures2-14</object-id><object-id xmlns:xlink="http://www.w3.org/1999/xlink" content-type="arpha" xlink:type="simple">582BB4EB-E583-53F5-919B-675C8BF65A95</object-id><label>Figures 2–14.</label><caption><p><italic><tp:taxon-name><tp:taxon-name-part taxon-name-part-type="genus" reg="Campoletis">Campoletis</tp:taxon-name-part> <tp:taxon-name-part taxon-name-part-type="species" reg="deserticola">deserticola</tp:taxon-name-part></tp:taxon-name></italic> Sheng &amp; Zhou, sp. nov. Holotype, female <bold>2</bold> habitus, lateral view <bold>3</bold> head, anterior view <bold>4</bold> clypeus and mandibles <bold>5</bold> head and pronotum, lateral view <bold>6</bold> mesoscutum and scutellum <bold>7</bold> mesosoma, lateral view <bold>8</bold> mesosoma, ventrolateral view <bold>9</bold> fore leg, lateral view <bold>10</bold> hind femur and tibia, lateral view <bold>11</bold> propodeum <bold>12</bold> first tergite, lateral view <bold>13</bold> postpetiole and tergites 2–4, dorsal view <bold>14</bold> ovipositor and ovipositor sheath, lateral view.</p></caption><graphic xmlns:xlink="http://www.w3.org/1999/xlink" xlink:href="zookeys-1004-099-g002.jpg" position="float" orientation="portrait" xlink:type="simple" id="oo_487574.jpg"><uri content-type="original_file" xlink:type="simple">https://binary.pensoft.net/fig/487574</uri></graphic></fig></tp:treatment-sec><tp:treatment-sec sec-type="diagnosis" id="SECID0ETPAE"><title>Diagnosis.</title><p><italic><tp:taxon-name><tp:taxon-name-part taxon-name-part-type="genus" reg="Campoletis">Campoletis</tp:taxon-name-part> <tp:taxon-name-part taxon-name-part-type="species" reg="deserticola">deserticola</tp:taxon-name-part></tp:taxon-name></italic> Sheng &amp; Zhou, sp. nov. can be distinguished from all other species of <italic><tp:taxon-name><tp:taxon-name-part taxon-name-part-type="genus" reg="Campoletis">Campoletis</tp:taxon-name-part></tp:taxon-name></italic> by combination of the following:</p><p>Body granulate to finely granulate, without evident punctures. Face (Fig. <xref ref-type="fig" rid="F2">3</xref>) and main portion of clypeus rough, with indistinct, irregular fine punctures. Malar space 0.8–0.9× as long as basal width of mandible. Mesoscutum and scutellum (Fig. <xref ref-type="fig" rid="F2">6</xref>) with even leathery culpture. Anterolateral portion of postscutellum with deep circular depressions (Fig. <xref ref-type="fig" rid="F2">11</xref>). Propodeum (Fig. <xref ref-type="fig" rid="F2">11</xref>) with dense gray setae; area externa roughly shagreened; area petiolaris with dense transverse wrinkles. Head except mandible, mesosoma and all coxae entirely black. All femora brownish red. Tergites 2–4 almost entirely reddish brown.</p></tp:treatment-sec><tp:treatment-sec sec-type="description" id="SECID0E4QAE"><title>Description.</title><p><bold>Female.</bold> Body length 6.4–7.2 mm. Fore wing length 4.7–5.0 mm. Ovipositor sheath length 0.9–1.1 mm.</p><p><bold><italic>Head</italic>.</bold> Inner margins of eyes slightly convergent ventrally. Face (Fig. <xref ref-type="fig" rid="F2">3</xref>) 1.4× as wide as long from dorsal margin to clypeal fovea, evenly slightly convex, rough, with indistinct irregular fine punctures; dorsal margin with a V-shaped concavity medially. Clypeal suture entirely absent. Basal portion of clypeus (Figs <xref ref-type="fig" rid="F2">3</xref>, <xref ref-type="fig" rid="F2">4</xref>) with texture as that of face; apical margin smooth, shiny, with strong median tooth. Mandible (Fig. <xref ref-type="fig" rid="F2">4</xref>) distinctly narrowed to ends of teeth, with sparse brownish yellow setae; upper tooth as long as lower tooth. Malar area, gena (Fig. <xref ref-type="fig" rid="F2">5</xref>) and vertex shagreened. Malar space 0.8–0.9× as long as basal width of mandible. Gena distinctly convergent posteriorly, in dorsal view 0.5× as long as width of eye. Postocellar line 1.2× as long as ocular-ocellar line. Frons with texture as that of face. Antenna with 28–30 flagellomeres. Ratios of lengths from first to fifth flagellomeres 1.5:1.2:1.1:1.1:1.0. Occipital carina complete, reaching hypostomal carina above base of mandible.</p><p><bold><italic>Mesosoma</italic>.</bold> Lateral concavity of pronotum (Figs <xref ref-type="fig" rid="F2">5</xref>, <xref ref-type="fig" rid="F2">7</xref>) wide, shallow, lower half with distinct oblique wrinkles; dorsoposterior portion shagreened. Epomia present. Mesoscutum (Fig. <xref ref-type="fig" rid="F2">6</xref>) with leathery culpture, evenly convex; notaulus absent. Scutoscutellar groove almost smooth, shiny. Scutellum slightly convex, with fine leathery culpture. Postscutellum shagreened, anterolateral portion with deep circular depressions (Fig. <xref ref-type="fig" rid="F2">11</xref>). Mesopleuron (Fig. <xref ref-type="fig" rid="F2">7</xref>) with leathery culpture; in front of speculum slightly concave with longitudinal wrinkles; upper anterior portion with oblique longitudinal wrinkles. Upper end of epicnemial carina reaching anterior margin of mesopleuron, at 0.5 height of posterior margin of pronotum; ventral part (Fig. <xref ref-type="fig" rid="F2">8</xref>) complete, strongly elevated. Metapleuron slightly convex, with texture as lower portion of mesopleuron; lower-posterior portion with short oblique wrinkles. Ratio of length of hind tarsomeres from first to fifth approximately 5.6:2.4:1.6:1.0:1.3. Claw with two or three teeth. Wings slightly brownish, hyaline. Fore wing with vein 1cu-a distal to M&amp;RS by approximately 0.2× length of 1cu-a; 1cu-a distinctly inclivous. Areolet quadrilateral, with distinct petiole, receiving vein 2m-cu at approximately 0.4 distance from vein 2rs-m to 3rs-m; 2rs-m almost as long as 3rs-m. Postnervulus strongly inclivous, intercepted at lower 0.3. Hind wing vein 1-cu 1.5× as long as cu-a. Propodeum (Fig. <xref ref-type="fig" rid="F2">11</xref>) with dense gray setae; area basalis reversed trapezoid, shiny, almost smooth; area externa roughly shagreened; area superomedia rough with indistinct fine punctures; area dentipara with indistinct oblique wrinkles; area petiolaris with dense, distinct transverse wrinkles. Area superomedia and area petiolaris confluent, junction between them discernible. Propodeal spiracle small, almost circular, connecting pleural carina by ridge.</p><p><bold><italic>Metasoma</italic>.</bold> Metasomal tergites weakly shagreened. First tergite (Fig. <xref ref-type="fig" rid="F2">12</xref>) 2.2–2.3 × as long as its apical width, anterior portion and posterior margin smooth, shiny; spiracle small, circular, located at apical 0.33. Second tergite (Fig. <xref ref-type="fig" rid="F2">13</xref>) trapezoidal, 1.4× as long as its anterior width, 0.9 × as long as its posterior width; longer than third tergite. Third tergite approximately 0.7× as long as posterior width, sides parallel. Ovipositor sheath 0.55–0.65× as long as hind tibia, 0.85–0.95× as long as first tergite, 1.1–1.2× as long as second tergite. Ovipositor (Fig. <xref ref-type="fig" rid="F2">14</xref>) slightly curved upwards.</p><p><bold><italic>Coloration</italic></bold> (Fig. <xref ref-type="fig" rid="F2">2</xref>). Black, except for following: mandible except teeth yellow brown. Apical three segments of maxillary palpi, tegulae and lateral margins of tergite 7 brown. Femora, sides of fore tibia (Fig. <xref ref-type="fig" rid="F2">9</xref>), hind tibia (Fig. <xref ref-type="fig" rid="F2">10</xref>) except base, main portion of tergite 2, tergites 3 and 4 and anterior portion of tergite 5 brownish red. Inner side of fore tibia and fore tarsus yellowish brown. Mid tarsus brown. Base of hind tibia and tarsus brownish black. Pterostigma and veins brown.</p><p><bold>Male</bold> (Fig. <xref ref-type="fig" rid="F3">15</xref>). Body length 6.0–7.2 mm. Fore wing length 4.3–5.0 mm. Antenna with 31–34 flagellomeres. Similar to female, except following: fifth tergite almost entirely brownish red; posterior median portion of sixth tergite brown.</p><fig id="F3" position="float" orientation="portrait"><object-id xmlns:xlink="http://www.w3.org/1999/xlink" content-type="doi" xlink:type="simple">10.3897/zookeys.1004.57913.figure15</object-id><object-id xmlns:xlink="http://www.w3.org/1999/xlink" content-type="arpha" xlink:type="simple">54588208-AEA0-50AF-AB62-C008E3A42812</object-id><label>Figure 15.</label><caption><p><italic><tp:taxon-name><tp:taxon-name-part taxon-name-part-type="genus" reg="Campoletis">Campoletis</tp:taxon-name-part> <tp:taxon-name-part taxon-name-part-type="species" reg="deserticola">deserticola</tp:taxon-name-part></tp:taxon-name></italic> Sheng &amp; Zhou, sp. nov. Paratype, male. Habitus, lateral view.</p></caption><graphic xmlns:xlink="http://www.w3.org/1999/xlink" xlink:href="zookeys-1004-099-g003.jpg" position="float" orientation="portrait" xlink:type="simple" id="oo_487575.jpg"><uri content-type="original_file" xlink:type="simple">https://binary.pensoft.net/fig/487575</uri></graphic></fig></tp:treatment-sec><tp:treatment-sec sec-type="distribution" id="SECID0EJVAE"><title>Distribution.</title><p>China: Beijing, Liaoning.</p></tp:treatment-sec><tp:treatment-sec sec-type="etymology" id="SECID0EOVAE"><title>Etymology.</title><p>The specific name is derived from the habitat of the holotype locality.</p></tp:treatment-sec><tp:treatment-sec sec-type="remarks" id="SECID0ETVAE"><title>Remarks.</title><p>The new species is similar to <italic><tp:taxon-name><tp:taxon-name-part taxon-name-part-type="genus" reg="Campoletis">Campoletis</tp:taxon-name-part> <tp:taxon-name-part taxon-name-part-type="species" reg="gastrolinae">gastrolinae</tp:taxon-name-part></tp:taxon-name></italic> Kusigemati, 1972 and <italic><tp:taxon-name><tp:taxon-name-part taxon-name-part-type="genus" reg="Campoletis">C.</tp:taxon-name-part> <tp:taxon-name-part taxon-name-part-type="species" reg="cognata">cognata</tp:taxon-name-part></tp:taxon-name></italic> (Tschek, 1871) in having the head and mesosoma black; tergites 2–3 red to reddish brown; hind femur completely or predominantly red; apical margin of clypeus with strong median tooth; second tergite approximately as long as (<italic><tp:taxon-name><tp:taxon-name-part taxon-name-part-type="genus" reg="Campoletis">C.</tp:taxon-name-part> <tp:taxon-name-part taxon-name-part-type="species" reg="cognata">cognata</tp:taxon-name-part></tp:taxon-name></italic> at most 1.2×) posterior width. It can be distinguished from <italic><tp:taxon-name><tp:taxon-name-part taxon-name-part-type="genus" reg="Campoletis">C.</tp:taxon-name-part> <tp:taxon-name-part taxon-name-part-type="species" reg="gastrolinae">gastrolinae</tp:taxon-name-part></tp:taxon-name></italic> by the following combination of characters: frons without median longitudinal carina; notaulus absent; areolet receiving vein 2m-cu distinctly basal of its middle; Area superomedia and area petiolaris confluent; ovipositor sheath 1.1–1.2× as long as second tergite; coxae entirely black; tergites 6–8 mainly black. <italic><tp:taxon-name><tp:taxon-name-part taxon-name-part-type="genus" reg="Campoletis">C.</tp:taxon-name-part> <tp:taxon-name-part taxon-name-part-type="species" reg="gastrolinae">gastrolinae</tp:taxon-name-part></tp:taxon-name></italic> has the frons with median longitudinal carina; notaulus extending to the middle of the mesoscutum; the areolet receiving vein 2m-cu is placed at its middle; Area superomedia and area petiolaris separated by distinct carina; the ovipositor sheath is 0.8× as long as the second tergite; fore and mid coxae yellow; tergites 6–8 partly yellowish brown.</p></tp:treatment-sec></tp:taxon-treatment>
